# Supplementary material for: Roles of Annexin A1 Expression in Small Cell Lung Cancer
Source: Cancers (Basel). 2025 Apr 23;17(9):1407. doi: 10.3390/cancers17091407 (PMC12070913; doi:10.3390/cancers17091407)
Supplement: Supplementary file 1 [file cancers-17-01407-s001.zip]

Archive with 1 entries (1 files):
- cancers-3480012-supplementary.pdf
